# Supplementary material for: Needs assessment for creation of a platform trial network in metabolic-dysfunction associated steatohepatitis
Source: Commun Med (Lond). 2024 Jul 16;4:144. doi: 10.1038/s43856-024-00560-5 (PMC11253004; doi:10.1038/s43856-024-00560-5)
Supplement: Supplementary file 4 — Supplementary Data 1 [file 43856_2024_560_MOESM4_ESM.xlsx]

## Sheet: Hoja1
Country	Site	Site name	City	Selection criteria	Survey completed
Austria	1	Medical University of Graz	Graz	Active in RCT	No
	2	University Hospital Innsbruck	Innsbruck	Active in RCT	No
	3	Klinikum Klagenfurt am Wörthersee	Klagenfurt	Active in RCT	Yes
	4	University Hospital Salzburg	Salzburg	Active in RCT	No
	5	Medical University of Vienna	Vienna	Active in RCT	No
	6	Medical University of Vienna	Vienna	Recommended	No
Belgium	7	Antwerp University Hospital	Antwerp	LITMUS	No
	8	ULB Hôpital Erasme	Bruxelles	Active in RCT	No
	9	UCL Saint-Luc	Bruxelles	Active in RCT	No
	10	Antwerp University Hospital	Edegem	Active in RCT	No
	11	Ziekenhuis Oost-Limburg (ZOL)	Genk	Active in RCT	No
	12	UZ Gent Gastroenterology Department	Gent	Active in RCT	Yes
	13	University of Louvain	Leuven	Active in RCT	No
Czeck Republic	14	Charles University in Prague	Prague	Active in RCT	No
Denmark	15	Aalborg University Hospital	Aalborg	Active in RCT	No
	16	Aarhus University Hospital	Aarhus	Active in RCT	No
	17	Aarhus University Hospital	Aarhus	Recommended	Yes
	18	Copenhagen University Hopsital Hvidovre	Hvidovre	Active in RCT	Yes
	19	University of Southern Denmark	Odense	Active in RCT	Yes
Finland	20	Helsinki University Hospital	Helsinki	LITMUS	Yes
	21	University of Helsinki	Helsinki	Recommended	No
France	22	CHU Amiens Picardie	Amiens	Active in RCT	No
	23	Angers University Hospital	Angers	LITMUS	Yes
	24	CHU Beaujon	Clichy	Active in RCT	No
	25	Hôpital Henri Mondor	Creteil	Active in RCT	Yes
	26	CHU Grenoble	Grenoble	Active in RCT	No
	27	CHU Lille	Lille	Active in RCT	No
	28	CHU Limoges - Hôpital Dupuytren	Limoges	Active in RCT	No
	29	Lyon South Hospital	Lyon	Recommended	No
	30	Hôpital Saint Joseph	Marseille	Active in RCT	No
	31	CHRU Montpellier- Hôpital Saint Eloi	Montpellier	Active in RCT	No
	32	CHU de Nantes - Hôpital Laennec	Nantes	Active in RCT	No
	33	Hôpital de l'Archet II-CHU Nice	Nice	Active in RCT	No
	34	Hôpital Saint-Antoine	Paris	Active in RCT	No
	35	Hôpital Cochin	Paris	Active in RCT	No
	36	Hôpital Paul Brousse	Villejuif	Active in RCT	No
	37	Hopital Hautepierre	Strasbourg	Active in RCT	No
Germany	38	University Hospital Aachen	Aachen	LITMUS	Yes
	39	Charité Universitätsmedizin Berlin	Berlin	Recommended	Yes
	40	Universitätsklinikum Bonn	Bonn	Active in RCT	Yes
	41	University Hosptial Cologne Clinics for Gastroenterology and Hepatology	Cologne	Active in RCT	No
	42	University Hospital Essen	Essen	Active in RCT	No
	43	Goethe University Hospital	Frankfurt	Active in RCT	No
	44	Hannover Medical School	Hannover	LITMUS	No
	45	Hannover Medical School	Hannover	Recommended	No
	46	Universitätsklinikum Heidelberg	Heidelberg	Active in RCT	No
	47	Saarland University Medical Center	Homburg	Active in RCT	No
	48	Universitätsklinikum Leipzig, Klinik für Gastroenterologie und Rheumatologie-Sektion Hepatologie	Leipzig	Active in RCT	Yes
	49	University Medical Centre Mainz	Mainz	LITMUS	Yes
	50	Krankenhaus Barmherzige Bruder Innere Medizin I - Gastroenterologie	Munich	Active in RCT	No
	51	University of Wuerzburg	Würzburg	LITMUS	Yes
Greece	52	National and Kapodistrian University	Athens	LITMUS	Yes
	53	General Hospital of Western attica Agia Varvara	Agia Varvara	Recommended	No
Hungary	54	Department of Gastroenterolgy, Somogy Megyei Kaposi Mór Oktató Kórház	Kaposvar	Active in RCT	No
Italy	55	Univiersità Politecnica Delle Marche	Ancona	LITMUS	No
	56	University of Bologna	Bologna	Recommended	Yes
	57	Humanitas University	Milan	Recommended	Yes
	58	University of Milano	Milan	LITMUS	Yes
	59	AOU di Modena Ospedale Civile	Modena	Active in RCT	Yes
	60	University Hospital of Modena	Modena	Recommended	Yes
	61	University of Campania “Luigi Vanvitelli”	Napoli	Active in RCT	No
	62	University of Palermo	Palermo	LITMUS	Yes
	63	Padua University Hospital	Padua	Active in RCT	Yes
	64	Università.Cattolica del Sacro Cuore of Rome	Rome	Active in RCT	Yes
	65	Casa Sollievo della Sofferenza	San Giovanni Rotondo	Recommended	Yes
	66	University of Torino	Torino	LITMUS	Yes
The Netherlands	67	Amsterdam University Medical Centre	Amsterdam	LITMUS	No
	68	Maastricht University Medical Center	Maastricht	Active in RCT	Yes
	69	Radboud University Medical Center	Nijmegen	Active in RCT	No
	70	Department of Gastroenterology and Hepatology, Erasmus MC University Medical Centre	Rotterdam	Active in RCT	Yes
	71	University Medical Center Utrecht	Utrecht	Active in RCT	No
Norway	72	Oslo Universitetssykehus-Ullevål Hospital	Oslo	Active in RCT	No
Poland	73	Division of Infectious Diseases and Hepatology, Wroclaw Medical University	Wroclaw	Active in RCT	No
Portugal	74	Universidade de Lisboa	Lisboa	LITMUS	Yes
	75	Centro Hospitalar de Lisboa Norte, EPE - Hospital Santa Maria	Lisboa	Active in RCT	Yes
	76	Centro Hospitalar de São João	Porto	Active in RCT	No
	77	Centro Hospitalar de Vila Nova de Gaia e Espinho	Vila Nova de Gaia	Active in RCT	No
	78	Tras-os-Montes e Alto Douro Hospital Centre	Vila Real	Recommended	Yes
Romania	79	Emergency University Hospitral	Bucharest	Active in RCT	Yes
	80	Institutul Clinic Fundeni	Bucharest	Active in RCT	No
	81	Grigore T. Popa University of Medicine and Pharmacy	Iasi	Recommended	No
Spain	82	Hospital del Mar	Barcelona	Active in RCT	Yes
	83	ISGlobal	Barcelona	Active in RCT	No
	84	Hospital Clínic de Barcelona	Barcelona	Active in RCT	Yes
	85	Hospital de la Santa Creu i Sant Pau	Barcelona	Active in RCT	Yes
	86	Hospital Universitari Germans Trias i Pujol	Barcelona	Recommended	No
	87	Hospital Universitari Parc Taulí	Barcelona	Recommended	Yes
	88	Hospital Universitari de Bellvitge	Barcelona	Recommended	No
	89	Hospital Mútua de Terrassa	Barcelona	Recommended	No
	90	Hospital Universitario de Burgos	Burgos	Recommended	No
	91	Hospital Dr Josep Trueta	Girona	Recommended	No
	92	Hospital Universitario San Cecilio	Granada	Recommended	No
	93	Hospital Universitari Arnau de Vilanova	Lleida	Recommended	No
	94	Hospital Universitario La Paz	Madrid	Active in RCT	Yes
	95	Hospital Universitario La Princesa	Madrid	Recommended	Yes
	96	Hospital Universitario Ramón y Cajal	Madrid	Active in RCT	Yes
	97	Hospital Universitario Puerta de Hierro	Madrid	LITMUS	No
	98	Hospital Universitario Fundación de Alcorcón	Madrid	Recommended	Yes
	99	Hospital Universitario Tajo	Aranjuez	Recommended	No
	100	Hospital Universitario Gregorio Marañón	Madrid	Recommended	Yes
	101	Hospital Universitario Virgen de la Victoria	Málaga	Recommended	Yes
	102	Agencia Sanitaria Costa del Sol	Marbella	Recommended	No
	103	Hospital Universitario Central de Asturias	Oviedo	Recommended	No
	104	Complexo Hospitalario Universitario de Pontevedra	Pontevedra	Active in RCT	Yes
	105	Hospital Universitario Donostia	San Sebastian	LITMUS	Yes
	106	Hospital Universitario de Canarias	Santa Cruz de Tenerife	Active in RCT/Recommended	No
	107	Hospital (Universitario) Marqués de Valdecilla	Santander	LITMUS	Yes
	108	Hospital Universitario Virgen del Rocío - Instituto de Biomedicina de Sevilla (IBIS)	Seville	LITMUS	Yes
	109	Hospital Universitario de Valme	Seville	Recommended	No
	110	Hospital Universitari Joan XXIII	Tarragona	Recommended	No
	111	Consorcio Hospital General Universitario de Valencia	Valencia	HEPAmet/Recommended	No
	112	Hospital Clínico de Valencia	Valencia	Recommended	No
	113	Hospital Universitario La Fe	Valencia	Active in RCT	Yes
	114	Hospital Universitario La Fe	Valencia	Recommended	No
	115	Hospital Clínico Universitario	Valencia	Recommended	No
	116	University Hospital Valladolid, Valladolid	Valladolid	LITMUS	No
	117	Hospital Miguel Servet	Zaragoza	Recommended	Yes
Sweden	118	Uppsala University	Uppsala	Recommended	Yes
	119	Linköping University	Linköping	LITMUS	Yes
	120	Karolinska Institutet	Stockholm	LITMUS	Yes
Switzerland	121	Bern University	Bern	LITMUS	Yes
	122	Hôpital Universitaire de Berne	Bern	Active in RCT/Recommended	No
	123	Hopitaux Universitaires de Genève	Geneva	Active in RCT	No
	124	Epatocentro Lugano	Lugano	Recommended	No
	125	Hospital of St. Gallen	St. Gallen	Active in RCT	No
UK	126	University Hospitals Birmingham NHS Foundation Trust	Birmingham	Active in RCT	No
	127	Cambridge University Hospitals NHS Foundation Trust	Cambridge	LITMUS	Yes
	128	University Hospitals Coventry & Warwickshire	Coventry	Active in RCT	No
	129	Queen Elizabeth Hospital, Gateshead	Gateshead	LITMUS	No
	130	Hull University Teaching Hospitals NHS Foundation Trust	Hull	LITMUS	Yes
	131	Leeds Teaching Hospitals NHS Trust	Leeds	LITMUS	Yes
	132	Royal London Hospital	London	Active in RCT	No
	133	Barts Health NHS Trust	London	LITMUS	No
	134	Institute for Liver and Digestive Health	London	Active in RCT	Yes
	135	St Georges Hospital	London	LITMUS	No
	136	Nottingham University Hospital NHS Trust	Nottingham	LITMUS	No
	137	Oxford University Hospitals NHS Foundation Trust	Oxford	LITMUS	No
	138	University Hospitals Plymouth NHS Trust	Plymouth	LITMUS	Yes
	139	Portsmouth Hospitals NHS trust	Portsmouth	LITMUS	No
	140	Southampton General Hospital	Southampton	Active in RCT	Yes
	141	City Hospitals Sunderland	Sunderland	LITMUS	No
