# Supplementary material for: Needs assessment for creation of a platform trial network in metabolic-dysfunction associated steatohepatitis
Source: Commun Med (Lond). 2024 Jul 16;4:144. doi: 10.1038/s43856-024-00560-5 (PMC11253004; doi:10.1038/s43856-024-00560-5)
Supplement: Supplementary file 5 — Supplementary Data 2 [file 43856_2024_560_MOESM5_ESM.xlsx]

## Sheet: Hoja1
Site number	Participation in:			Number of active CTs	CTs phase	CTs Research Unit? (Y/N)	CTs research experience (years)	MASH patients per year (n)	NITs use (Y/N)	Biopsies per month (n)
	MAFLD/MASH registry	LITMUS project (Y/N)	EUHA member (Y/N)	(n)	(I/II/III/IV)
	(Y/N)
1	Y	N	N	3	III, IV	Y	22	100	1	5
2	Y	N	N	5	III, IV	Y	12	100	1	10
3	N	N	N	4	III, IV	N	25	350	1	5
4	Y	N	N	1	IV	Y	10	100	1	5
5	N	N	Y	2	II, IV	Y	20	50	1	2
6	Y	Y	N	0		Y	30	20	1	4
7	Y	Y	N	10	II, III, IV	Y	20	200	1	5
8	N	N	N	0		N	0	0	0	0
9	Y	Y	N	2	II	Y	5	100	1	10
10	N	N	N	1	IV	Y	8	100	0	0
11	Y	N	N	4	III, IV	Y	20	50	1	2
12	Y	Y	N	10	II, III, IV	Y	15	550	1	4
13	Y	Y	Y	6	III, IV	Y	20	200	1	6
14	Y	Y	Y	7	II, III, IV	Y	15	300	1	4
15	Y	Y	N	2	III, IV	N	20	100	1	10
16	Y	Y	N	3	II, III	Y	15	250	1	2
17	N	N	N	4	III, IV	N	10	300	1	5
18	Y	Y	N	5	II, III, IV	N	15	400	1	5
19	Y	N	N	0		Y	30	100	1	1
20	Y	Y	Y	6	II, III, IV	Y	20	250	1	20
21	Y	Y	N	6	III, IV	Y	20	600	1	4
22	N	Y	N	4	IV	Y	14	50	1	1
23	Y	N	N	10	II, III, IV	Y	15	200	1	6
24	N	N	N	10	III, IV	N	30	1000	1	10
25	N	N	N	2	II, III	Y	20	100	1	5
26	Y	N	Y	2	IV	Y	25	50	1	2
27	N	N	Y	2	III	Y	20	150	0	0
28	Y	Y	N	5	III, IV	Y	20	100	1	8
29	N	Y	N	5	II, III, IV	Y	6	250	1	4
30	N	N	N	3	III, IV	Y	15	150	1	2
31	N	N	N	0		N	0	0	0	0
32	N	N	N	8	II, III, IV	Y	18	100	1	10
33	Y	N	N	4	III, IV	N	10	250	1	4
34	Y	N	N	5	IV	Y	12	600	1	5
35	Y	N	N	3	III, IV	Y	25	200	1	1
36	Y	Y	Y	2	IV	Y	10	100	1	10
37	Y	N	N	4	III	Y	10	200	1	0
38	Y	N	N	11	II, III, IV	Y	20	250	1	4
39	Y	Y	N	0		N	0	0	0	0
40	Y	Y	Y	30	I, II, III, IV	Y	30	200	1	10
41	Y	N	N	1	III	Y	10	80	1	2
42	N	N	Y	4	III, IV	Y	15	100	1	3
43	Y	Y	N	3	IV	Y	6	150	1	0.5
44	Y	N	N	1	IV	N	20	80	1	0
45	Y	N	N	0		Y	20	20	1	5
46	Y	N	N	5	III, IV	Y	30	700	1	6
47	Y	N	N	6	II, III, IV	Y	30	130	1	1
48	Y	Y	N	2	II, IV	Y	20	100	1	2
49	Y	Y	N	0		Y	15	50	1	2
50	N	N	N	0		N	0	0	0	0
51	Y	N	N	0		N	25	70	1	3
52	Y	Y	N	2	III, IV	Y	12	450	1	6
53	Y	Y	N	3	II, III, IV	Y	10	240	1	4
54	N	N	N	2	IV	Y	10	250	1	4
55	Y	N	N	4	IV	Y	14	600	1	5
56	N	N	N	5	IV	Y	10	200	1	5
57	N	N	N	1	IV	Y	25	75	1	1
