# Supplementary material for: Needs assessment for creation of a platform trial network in metabolic-dysfunction associated steatohepatitis
Source: Commun Med (Lond). 2024 Jul 16;4:144. doi: 10.1038/s43856-024-00560-5 (PMC11253004; doi:10.1038/s43856-024-00560-5)
Supplement: Supplementary file 6 — Supplementary Data 3 [file 43856_2024_560_MOESM6_ESM.xlsx]

## Sheet: Raw data export 
record_id	landscape_p1	landscape_p2	landscape_p7___1	landscape_p7___2	landscape_p7___3	landscape_p7___4	landscape_p7___5	nash_current_landscape_complete	irp_p5	nash_irp_complete			What do you think is the MASH population with a more significant therapeutic need?
1			0	0	0	0	0	0		0			N	%
2			0	0	0	0	0	0		0		MASH without fibrosis or at early stages of fibrosis	2	0.037037
3	2	2	0	0	0	1	0	2	2	2		NASH with significant fibrosis	10	0.185185
4			0	0	0	0	0	0		0		MASH with advanced fibrosis	28	0.518519
5			0	0	0	0	0	0		0		MASH cirrhosis	14	0.259259
6			0	0	0	0	0	0		0		Total	54	1
7			0	0	0	0	0	0		0		Suma	54
8			0	0	0	0	0	0		0
9			0	0	0	0	0	0		0
10			0	0	0	0	0	0		0
11	3	2	0	0	1	0	1	2	3	2			How difficult would you say it is to identify candidates for MASH trials?
12			0	0	0	0	0	0		0			N	%
13			0	0	0	0	0	0		0		No or slightly difficult	1	0.0185185
14			0	0	0	0	0	0		0		Moderately	35	0.648148
15			0	0	0	0	0	0		0		Very difficult	16	0.296296
16			0	0	0	0	0	0	2	2		Extremely difficult	2	0.037037
17	3	3	0	0	0	0	1	2	2	2		Total	54	1
131	2	2	1	0	0	0	0	2	1	2		Suma	54
19			0	0	0	0	0	0		0
18	3	2	0	0	1	0	1	2	3	2
21			0	0	0	0	0	0		0
20			0	0	0	0	0	0		0			What type of stakeholder is more likely to take the initiative to change the way MASH trials are conducted?
23			0	0	0	0	0	0		0			N		%
24			0	0	0	0	0	0		0		Academic institutions	5	53	0.0943396
25			0	0	0	0	0	0		0		Drug industry	11	53	0.207547
26			0	0	0	0	0	0		0		Academic institutions with public funding either at the national or European level	20	53	0.377358
27			0	0	0	0	0	0		0		Industry and patients' associations	7	53	0.132075
28			0	0	0	0	0	0		0		Industry and academic institutions	28	53	0.528302
29			0	0	0	0	0	0		0		Total
30			0	0	0	0	0	0		0		Suma		53
31			0	0	0	0	0	0		0
32			0	0	0	0	0	0		0
33			0	0	0	0	0	0		0			Do you believe that a platform trial can provide distinct benefits to MASH patients?
22	1	2	1	0	0	0	0	2	3	2			N	%
34	2	4	0	1	0	0	0	2	2	2		No benefits	0	0
36			0	0	0	0	0	0		0		Few benefits	3	0.0576923
37			0	0	0	0	0	0		0		Moderate benefits	27	0.519231
38			0	0	0	0	0	0		0		Many benefits	22	0.423077
39			0	0	0	0	0	0		0		Total	52	1
40			0	0	0	0	0	0		0		Suma	52
41			0	0	0	0	0	0		0
	4	3	0	0	0	0	1	2	2	2
35	3	2	0	0	1	0	0	2	2	2
42			0	0	0	0	0	0		0
44	3	2	1	1	0	0	0	2	1	2
43	2	2	0	0	1	0	1	2	2	2
45			0	0	0	0	0	0		0
47			0	0	0	0	0	0		0
48	3	2	0	0	0	0	1	2	2	2
108	3	2	0	0	1	1	1	2	3	2
46			0	0	0	0	0	0		0
53	3	3	0	0	1	0	0	2	2	2
51	2	3	0	1	0	0	0	2	3	2
52	4	2	0	0	1	1	1	2	3	2
55	3	3	0	0	1	0	0	2	3	2
56			0	0	0	0	0	0		0
59	2	2	0	0	1	0	0	2	2	2
57			0	0	0	0	0	0		0
61	3	3	0	0	0	0	1	2	3	2
58			0	0	0	0	0	0		0
63			0	0	0	0	0	0		0
64			0	0	0	0	0	0		0
65	3	2	0	0	1	0	0	2	3	2
133	4	2	0	0	0	0	1	2	1	2
134			0	0	0	0	0	0		0
68			0	0	0	0	0	0		0
69	1	2	0	0	0	1	0	2		0
141			0	0	0	0	0	0		0
71	4	2	0	0	0	0	1	2	3	2
142	4	3	0	0	0	0	1	2	2	2
60			0	0	0	0	0	0		0
74	4	2	0	0	0	0	1	2		0
66	4	2	0	0	1	0	0	2	2	2
67	3	2	0	0	0	0	1	2	3	2
146			0	0	0	0	0	0		0
78	3	3	0	0	0	0	1	2	2	2
70	3	2	0	0	0	0	1	2	2	2
72	3	3	0	0	0	0	0	0		0
73	3	2	0	0	0	0	1	2	3	2
75	2	2	0	0	0	0	1	2	3	2
76			0	0	0	0	0	0		0
84	3	2	0	0	0	1	1	2	2	2
77	3	2	0	1	1	0	1	2	3	2
79	3	2	0	1	0	0	0	2	3	2
80			0	0	0	0	0	0		0
89			0	0	0	0	0	0		0
90			0	0	0	0	0	0		0
92	3	1	0	0	1	0	0	2	3	2
81			0	0	0	0	0	0		0
94			0	0	0	0	0	0		0
95	3	3	0	1	0	0	0	2	2	2
82	4	3	0	1	0	0	0	2	2	2
83			0	0	0	0	0	0		0
98			0	0	0	0	0	0		0
99	3	2	0	0	0	0	1	2	3	2
111			0	0	0	0	0	0		0
101			0	0	0	0	0	0		0
102			0	0	0	0	0	0		0
103	4	2	0	1	0	0	0	2	2	2
115			0	0	0	0	0	0		0
105	2	2	0	0	0	0	1	2	2	2
118			0	0	0	0	0	0		0
107	3	3	0	0	1	0	0	2	2	2
119			0	0	0	0	0	0		0
109			0	0	0	0	0	0		0
110	4	3	0	0	0	0	1	2	3	2
121			0	0	0	0	0	0		0
112			0	0	0	0	0	0		0
113			0	0	0	0	0	0		0
114	4	4	0	0	1	0	0	2	3	2
126			0	0	0	0	0	0		0
116			0	0	0	0	0	0		0
117	4	2	0	0	1	0	1	2	3	2
86	3	3	0	0	0	0	1	2	2	2
87			0	0	0	0	0	0		0
120	3	3	0	1	1	0	1	2	2	2
137			0	0	0	0	0	0		0
122			0	0	0	0	0	0		0
123			0	0	0	0	0	0		0
124			0	0	0	0	0	0		0
125	3	2	0	0	1	0	0	2	2	2
88			0	0	0	0	0	0		0
127			0	0	0	0	0	0		0
128			0	0	0	0	0	0		0
129			0	0	0	0	0	0		0
130	2	3	0	1	0	0	0	2	2	2
62			0	0	0	0	0	0		0
132	4	2	0	0	1	0	0	2	3	2
93	4	2	0	0	0	0	1	2	3	2
96			0	0	0	0	0	0		0
135			0	0	0	0	0	0		0
136	3	2	1	0	0	1	0	0		0
97			0	0	0	0	0	0		0
138			0	0	0	0	0	0		0
139			0	0	0	0	0	0		0
140			0	0	0	0	1	2	2	2
100	2	2	1	0	0	1	0	2	2	2
104			0	0	0	0	0	0		0
143			0	0	0	0	0	0		0
144			0	0	0	0	0	0		0
145	3	2	0	1	1	0	0	2	2	2
106			0	0	0	0	0	0		0
